# Supplementary material for: Phosphorylation of GAPVD1 Is Regulated by the PER Complex and Linked to GAPVD1 Degradation
Source: Int J Mol Sci. 2021 Apr 6;22(7):3787. doi: 10.3390/ijms22073787 (PMC8038846; doi:10.3390/ijms22073787)
Supplement: Supplementary file 1 [file ijms-22-03787-s001.zip]

Archive with 4 entries (4 files):
- Figure S1.tiff
- Table S1 MS PER2-GFP.xlsx
- Table S2 MS PER2-GFP GO analysis.xlsx
- Table S3 GAPVD1 P-sites.xlsx
