# Supplementary material for: Phosphorylation of GAPVD1 Is Regulated by the PER Complex and Linked to GAPVD1 Degradation
Source: Int J Mol Sci. 2021 Apr 6;22(7):3787. doi: 10.3390/ijms22073787 (PMC8038846; doi:10.3390/ijms22073787)
Supplement: Supplementary file 1 [file ijms-22-03787-s001.zip › Table S1 MS PER2-GFP.xlsx]

## Sheet: MS PER2-GFP
GFP_1	GFP_2	GFP_3	PER2-GFP_1	PER2-GFP_2	PER2-GFP_3	t-test p value	t-test Difference	MS/MS count	Protein names	Gene names	MW [in kDa]	SQ [in %]
16.1065	15.9082	15.9667	28.06	28.3019	26.8831	1.18999e-05	-11.7545	267	Cryptochrome-2	CRY2	66.946	76.9
17.2669	19.1166	19.2881	29.2553	30.0287	29.1195	0.000102489	-10.9106	529	Cryptochrome-1	CRY1	66.394	71.5
15.2469	16.3284	15.354	26.7915	26.2463	25.4595	3.45538e-05	-10.5227	117	F-box/WD repeat-containing protein 11	FBXW11	62.09	56.6
20.8206	22.0836	22.2589	31.2416	31.061	30.5039	5.28708e-05	-9.21443	1342	Period circadian protein homolog 2	PER2	136.58	64.9
15.3873	17.3267	16.3389	25.0069	24.3176	23.7975	0.00026345	-8.02303	86	Period circadian protein homolog 1	PER1	136.21	31.2
21.2969	21.204	21.3166	28.192	28.5704	27.4597	3.18891e-05	-6.80155	321	Casein kinase I isoform delta	CSNK1D	47.33	72.3
17.7456	17.2529	17.3508	24.1204	24.3047	23.0166	0.000120722	-6.36411	73	GTPase-activating protein and VPS9 domain-containing protein 1	GAPVD1	164.98	32.1
13.655	15.5412	16.4369	22.3383	21.1592	20.109	0.00454376	-5.99119	12	AP-2 complex subunit mu	AP2M1	49.526	15.9
14.5061	18.6667	15.1467	20.8172	22.6003	22.2375	0.0146337	-5.77852	28	Acyl-CoA dehydrogenase family member 11	ACAD11	87.282	24.4
15.1056	16.7944	15.1208	21.1872	21.6505	21.3879	0.000572492	-5.73495	7	60S ribosomal protein L21	RPL21	9.8864	17.2
17.5327	17.9027	18.3045	23.5613	23.5867	21.8045	0.00129802	-5.07086	68	Zinc finger protein 618	ZNF618	104.95	44.8
14.5866	16.2876	17.2736	21.3413	21.486	19.7772	0.00729536	-4.8189	19	Protein FAM83D	FAM83D	64.424	21.5
14.9681	15.3839	16.3747	20.6458	20.5567	19.7849	0.000676673	-4.75356	16	F-box/WD repeat-containing protein 1A	BTRC	65.873	27.3
15.6556	14.7145	18.753	21.3733	21.4916	20.0744	0.0240544	-4.60544	16	Hyaluronan mediated motility receptor	HMMR	84.099	21.5
14.2623	14.3814	15.7275	18.8372	19.5336	18.8276	0.00123448	-4.27572	16	E3 ubiquitin-protein ligase MYCBP2	MYCBP2	510.08	3.2
14.5984	15.9347	15.3438	19.1478	19.5975	19.9448	0.000688939	-4.27106	11	Tripeptidyl-peptidase 1	TPP1	61.247	10.5
15.972	16.4203	20.5435	21.9827	22.0136	21.7075	0.0432957	-4.25599	41	Golgin subfamily A member 3	GOLGA3	167.35	14.8
19.2838	18.3005	17.6197	22.6637	22.7866	22.5194	0.000961355	-4.25525	37	Prolyl 4-hydroxylase subunit alpha-1	P4HA1	61.049	41.4
19.0324	14.784	18.6077	22.2284	21.9538	20.9663	0.0391446	-4.24143	31	AP-2 complex subunit beta	AP2B1	104.55	25.2
15.1279	15.806	17.015	20.0128	20.4197	20.1044	0.00176053	-4.19598	9	Cytidine deaminase	CDA	16.185	26
14.6914	15.8128	14.2087	18.7622	18.9269	19.5327	0.00140822	-4.16962	9	Galectin-3-binding protein	LGALS3BP	65.33	10.8
16.0709	16.2121	14.9762	20.2063	19.7491	19.6813	0.000624344	-4.12584	7	Torsin-4A	TOR4A	46.914	17
16.2445	15.4902	16.0342	21.0312	19.9233	19.1913	0.00206571	-4.12562	8	Cancer/testis antigen family 45 member A2;Cancer/testis antigen family 45 member A9;Cancer/testis antigen family 45 member A8;Cancer/testis antigen family 45 member A10;Cancer/testis antigen family 45 member A3;Cancer/testis antigen family 45 member A1;Cancer/testis antigen family 45 member A7;Cancer/testis antigen family 45 member A5;Cancer/testis antigen family 45 member A6	CT45A2;CT45A9;CT45A8;CT45A10;CT45A3;CT45A1;CT45A7;CT45A5;CT45A6	21.362	9
18.2657	17.7095	15.0611	22.4656	20.593	20.3274	0.0262368	-4.1166	31	AP-2 complex subunit alpha-1	AP2A1	107.54	25.6
15.26	16.3772	15.517	20.2613	19.8351	18.9442	0.00152971	-3.96214	12	Striatin	STRN	86.131	13.1
19.9004	22.5042	23.0157	25.8576	26.1801	25.053	0.0189446	-3.89016	59	Casein kinase I isoform epsilon	CSNK1E	47.315	70.7
14.3566	14.9054	15.5486	18.6301	18.9169	18.3089	0.000678922	-3.68178	9	Phospholipase D1	PLD1	124.18	7.4
15.1236	15.4363	16.3435	19.1544	19.1767	19.5833	0.000720963	-3.67034	6	DTW domain-containing protein 2	DTWD2	33.415	19.1
15.3412	15.2904	14.8264	18.4282	18.6427	19.3396	0.000337486	-3.65084	5	Casein kinase I isoform epsilon	CSNK1E	38.374	81
16.7756	16.7233	17.1192	20.3017	21.0309	20.1102	0.000298772	-3.60822	22	DNA mismatch repair protein Mlh1	MLH1	84.6	22.5
17.4163	15.6246	17.1909	21.0446	20.3234	19.4355	0.00850804	-3.52397	13	Signal recognition particle 9 kDa protein	SRP9	10.112	44.2
16.0254	15.2822	15.383	19.303	19.2207	18.4542	0.000654364	-3.42913	11	Centrosomal protein of 78 kDa	CEP78	78.217	16
14.8104	15.5808	16.2857	19.0629	18.8143	18.858	0.00149668	-3.35275	8	Long-chain fatty acid transport protein 4	SLC27A4	72.063	11
14.9332	15.6844	15.7449	19.1696	18.7865	18.0972	0.00137912	-3.23028	6	Colorectal mutant cancer protein	MCC	86.059	7.7
15.7736	16.7198	15.4985	19.1226	19.0489	19.4571	0.00119176	-3.21225	11	Prolyl 4-hydroxylase subunit alpha-2	P4HA2	60.901	15.9
16.8779	15.1471	16.6519	19.2515	18.9952	19.8168	0.00625877	-3.12891	11	Tissue-type plasminogen activator;Tissue-type plasminogen activator chain A;Tissue-type plasminogen activator chain B	PLAT	62.916	14.9
16.8446	16.2954	18.1416	19.3111	20.3356	20.959	0.0129716	-3.10803	23	DnaJ homolog subfamily C member 10	DNAJC10	91.079	20.2
16.9588	18.4697	18.0275	21.188	20.9012	20.6306	0.00292221	-3.08796	22	Obscurin-like protein 1	OBSL1	197.1	9.9
15.5884	14.4446	15.3187	18.1266	18.4131	17.9623	0.00117485	-3.05013	7	Monoacylglycerol lipase ABHD12	ABHD12	45.096	20.6
15.0937	14.9177	15.2238	18.3257	17.932	18.1101	2.98261e-05	-3.04421	5	RAF proto-oncogene serine/threonine-protein kinase	RAF1	59.741	11.2
16.9121	15.4776	18.0256	20.2933	20.3758	18.7017	0.0312063	-2.98517	10	60 kDa SS-A/Ro ribonucleoprotein	TROVE2	60.67	17.1
16.9222	16.6782	16.8796	19.8604	19.9601	19.5602	3.08407e-05	-2.96689	13	mRNA-capping enzyme;Polynucleotide 5-triphosphatase;mRNA guanylyltransferase	RNGTT	68.556	11.4
14.8782	16.0636	16.2881	19.0792	18.946	17.9561	0.00659397	-2.91713	7	Delta(24)-sterol reductase	Nbla03646;DHCR24	49.436	14.8
23.341	22.2463	22.4967	25.5138	25.4401	25.6831	0.00109253	-2.85099	117	Dehydrogenase/reductase SDR family member 2, mitochondrial	DHRS2	29.926	78.2
15.5189	17.11	16.6954	20.123	19.6375	17.9858	0.0250279	-2.80735	5	Zinc finger protein 618	ZNF618	104.95	44.8
19.1001	18.9547	18.3912	22.4179	22.056	20.0478	0.0248029	-2.69192	19	mRNA export factor	RAE1	40.968	26.4
14.973	15.3272	16.5227	17.8355	18.4165	18.5756	0.00683282	-2.6682	12	Glutamate-rich WD repeat-containing protein 1	GRWD1	49.419	14.1
15.794	14.9011	17.278	18.829	18.2706	18.8716	0.0207583	-2.66602	9	Alpha-1,6-mannosyl-glycoprotein 2-beta-N-acetylglucosaminyltransferase	MGAT2	51.55	14.8
18.3124	18.6141	18.5817	20.813	21.1241	21.5614	0.000358164	-2.66343	18	Acyl-coenzyme A thioesterase 8	ACOT8	35.914	28.2
21.2385	22.1717	22.2845	24.1679	24.6012	24.7695	0.00226497	-2.6146	79	Tubulin alpha-1A chain	TUBA1A	50.135	75.2
14.9055	17.5163	16.9618	18.886	19.0842	19.1723	0.0317247	-2.58628	9	Programmed cell death protein 2	PDCD2	33.511	19.5
15.1531	16.1339	15.3285	18.1309	18.093	18.1497	0.00102711	-2.586	7	DnaJ homolog subfamily A member 3, mitochondrial	DNAJA3	52.488	13.1
14.9194	15.5226	15.9084	17.955	18.0713	18.0544	0.000887037	-2.57677	4	Aryl hydrocarbon receptor nuclear translocator-like protein 1	ARNTL	16.246	24.8
20.9183	20.0832	19.532	22.4506	22.9126	22.6871	0.00412204	-2.50559	35	Tubulin beta-3 chain	TUBB3	50.432	56
18.0086	19.9349	18.9407	21.248	21.2114	21.7717	0.0138375	-2.44899	26	Cancer/testis antigen 1	CTAG1A;CTAG1B	17.992	38.9
15.9819	15.6189	17.7975	19.0606	18.6175	19.0594	0.023876	-2.4464	10	Lethal(2) giant larvae protein homolog 1	LLGL1	114.43	7.2
19.1826	18.7044	19.0386	21.0181	21.6967	21.4849	0.00058901	-2.4247	14	60S ribosomal protein L24	RPL24	14.369	39.7
20.9785	20.8789	20.2388	22.3714	23.2268	23.735	0.00634497	-2.41233	44	Cathepsin B;Cathepsin B light chain;Cathepsin B heavy chain	CTSB	37.821	42.5
14.9577	15.8298	14.984	17.4675	18.0007	17.5161	0.00195577	-2.4043	5	Fibronectin type III domain-containing protein 3B	FNDC3B	132.89	5
15.0628	15.7047	14.4552	17.8496	16.9481	17.6106	0.00601349	-2.39524	8	U5 small nuclear ribonucleoprotein 200 kDa helicase	SNRNP200	244.5	3.8
16.7856	18.1602	17.1427	18.8657	19.7682	20.579	0.0210371	-2.37481	29	Fibronectin;Anastellin;Ugl-Y1;Ugl-Y2;Ugl-Y3	FN1	262.62	11.5
16.4072	15.9164	16.1617	18.3157	18.2443	19.0085	0.00111163	-2.36108	3	Ubiquitin carboxyl-terminal hydrolase 34;Ubiquitin carboxyl-terminal hydrolase	USP34	404.23	1
14.4563	15.2279	15.3919	17.0676	17.5431	17.4629	0.00196684	-2.33254	7	Neuronal PAS domain-containing protein 2	NPAS2	91.79	6.3
14.9481	16.5206	17.4675	18.8349	19.0518	17.9261	0.0476216	-2.29221	16	WD repeat-containing protein 6	WDR6	125	12.9
15.2394	15.0625	17.1618	18.2604	18.2275	17.7543	0.0309073	-2.25947	6	Tetratricopeptide repeat protein 37	TTC37	175.48	3.4
15.054	14.7674	16.3255	16.7716	17.7167	18.4324	0.0291865	-2.25793	9	Long-chain fatty acid transport protein 1	SLC27A1	71.107	7.9
21.4726	21.796	21.7331	23.6402	23.8819	24.1342	0.000216245	-2.21819	48	Tubulin alpha-4A chain	TUBA4A	49.924	65.6
15.0377	15.8282	17.1537	17.6859	17.9454	19.0222	0.0405029	-2.21122	13	Lysophospholipid acyltransferase LPCAT4	LPCAT4	57.218	19.3
16.7018	17.6511	17.0326	18.4332	19.218	20.3444	0.0237789	-2.20336	16	Mannosyl-oligosaccharide glucosidase	MOGS	91.916	8.6
19.5775	19.2389	18.8502	20.9182	21.7326	21.472	0.00251813	-2.15209	14	Signal recognition particle 14 kDa protein	SRP14	14.57	34.6
19.8309	20.1089	20.8204	22.0865	22.7214	22.3947	0.0034654	-2.14745	44	ATP-dependent 6-phosphofructokinase, muscle type	PFKM	85.182	22.8
15.4878	16.5752	15.886	17.0858	18.218	19.0826	0.0312913	-2.14582	9	Neuropathy target esterase	PNPLA6	149.99	7.3
17.211	17.9815	16.7261	18.7937	19.9334	19.5078	0.0130457	-2.10543	11	DnaJ homolog subfamily B member 11	DNAJB11	40.513	14.5
22.6379	22.0179	21.6219	24.5216	24.3632	23.6869	0.00582786	-2.09799	39	40S ribosomal protein S11	RPS11	18.431	57.6
16.9865	17.0478	15.8798	18.4663	19.2937	18.26	0.0145868	-2.03531	6	Lysyl oxidase homolog 2	LOXL2	86.724	7.2
16.5793	15.9365	15.4805	16.9258	18.3339	18.6859	0.0337745	-1.98312	8	Acyl-CoA dehydrogenase family member 9, mitochondrial	ACAD9	68.76	12.6
25.288	25.0256	24.6393	26.5912	27.7016	26.5741	0.00919016	-1.97132	171	Tubulin beta chain	TUBB	47.766	74.6
20.5369	20.2248	20.8841	22.6202	22.5428	22.3818	0.00063482	-1.96635	33	Leucine-rich repeat-containing protein 59	LRRC59	34.93	40.4
27.0322	26.8804	27.0524	28.7319	29.4151	28.6953	0.00123171	-1.95912	760	Tubulin alpha-1B chain	TUBA1B	50.151	75.2
18.6978	18.2898	19.7423	20.695	21.2731	20.6213	0.0151398	-1.95315	19	Tubulin beta-2A chain	TUBB2A	49.906	69
16.7028	17.0438	16.5764	18.4931	18.4181	19.1829	0.0023697	-1.9237	11	60S ribosomal protein L5	RPL5	14.114	21.5
20.0107	19.1648	18.9892	21.1081	21.9423	20.6923	0.0184698	-1.85932	23	DnaJ homolog subfamily A member 1	DNAJA1	44.868	34.8
15.9865	15.9405	15.1291	17.3517	17.4611	17.818	0.0039894	-1.85822	7	Ubiquitin carboxyl-terminal hydrolase;Ubiquitin carboxyl-terminal hydrolase 11	USP11	105.03	12.4
23.1059	22.6243	21.4949	24.3576	24.8109	23.6175	0.0349098	-1.85365	20	40S ribosomal protein S27	RPS27	9.461	40.5
27.0314	26.5193	26.2717	28.3886	28.9947	27.9644	0.00785898	-1.84179	646	Tubulin beta-4B chain	TUBB4B	49.83	75.7
18.0548	18.2827	18.8114	20.0629	20.4315	20.1483	0.00185532	-1.83125	18	60S ribosomal protein L7	RPL7	24.433	30.8
21.3684	21.5356	21.3207	23.2031	23.4078	23.0838	9.20348e-05	-1.82336	37	40S ribosomal protein S23	RPS23	15.807	49
16.3739	15.5594	15.4617	17.6887	17.3561	17.7849	0.00463682	-1.81157	5	Ran-binding protein 10	RANBP10	67.255	9.5
22.6272	22.3099	22.473	24.3787	24.2583	24.1931	7.08189e-05	-1.80667	33	60S ribosomal protein L23	RPL23	14.865	57.9
17.7714	19.0825	18.6279	20.0475	20.2756	20.5567	0.0119529	-1.79937	17	Tubulin alpha-3C/D chain;Tubulin alpha-3E chain	TUBA3C;TUBA3E	49.959	63.3
24.6724	24.5129	24.6049	26.1392	26.914	26.0894	0.00275368	-1.78413	249	ATP-dependent 6-phosphofructokinase, platelet type	PFKP	85.595	51
22.2399	22.2356	21.8146	23.7778	24.1917	23.6303	0.00128211	-1.76989	96	ATP-dependent 6-phosphofructokinase, liver type	PFKL	85.018	48.7
24.3502	23.0383	23.8062	25.9652	25.6094	24.929	0.0220933	-1.76963	79	40S ribosomal protein S16	RPS16;ZNF90	14.419	55.8
21.4951	21.5139	21.8259	22.6253	23.8902	23.514	0.0113423	-1.7315	56	60S ribosomal protein L4	RPL4	47.697	40.5
16.3266	16.0502	15.528	18.0068	17.4864	17.6057	0.0035742	-1.73135	6	Serine palmitoyltransferase 2	SPTLC2	62.924	9.6
19.6554	19.9505	19.9859	21.1977	21.9951	21.5739	0.0024204	-1.72498	34	DnaJ homolog subfamily A member 2	DNAJA2	45.745	36.7
21.5619	20.8096	20.7013	22.2463	23.2988	22.6354	0.0141655	-1.70257	18	60S ribosomal protein L28	RPL28	19.072	33.5
17.6077	16.4852	17.9321	18.8051	19.5079	18.8038	0.0269268	-1.69727	13	Urokinase-type plasminogen activator;Urokinase-type plasminogen activator long chain A;Urokinase-type plasminogen activator short chain A;Urokinase-type plasminogen activator chain B	PLAU	46.924	16.4
15.7662	16.2022	17.4042	17.5512	18.2199	18.3975	0.0446239	-1.59866	10	Helicase SKI2W	SKIV2L	137.75	8.5
18.386	18.5668	18.3946	19.9218	20.0815	20.0991	4.12774e-05	-1.58497	29	Cell cycle and apoptosis regulator protein 2	CCAR2	102.9	23.7
17.7653	16.9413	17.8763	18.8287	19.2317	19.2715	0.00839991	-1.583	12	Very-long-chain 3-oxoacyl-CoA reductase	HSD17B12	34.324	14.1
25.2289	24.1512	23.9352	26.5351	26.137	25.3894	0.0388333	-1.58206	110	60S ribosomal protein L11	RPL11	20.252	71.9
21.8402	21.6224	21.0926	22.9905	23.3171	22.9003	0.00372364	-1.55091	41	40S ribosomal protein S4, X isoform	RPS4X	29.597	38.4
14.8044	15.4105	15.9193	16.9681	16.852	16.9395	0.0089276	-1.54181	7	Heat shock 70 kDa protein 4	HSPA4	52.599	9.1
17.0019	15.797	16.1313	18.2962	17.7448	17.5067	0.022928	-1.53913	8	Pre-mRNA-processing-splicing factor 8	PRPF8	273.6	4.4
15.9151	16.4372	16.6979	17.6364	17.9396	18.0377	0.00425336	-1.52117	4	Putative tRNA (cytidine(32)/guanosine(34)-2-O)-methyltransferase	FTSJ1	36.079	10.9
19.7877	20.2566	19.8344	21.315	21.4033	21.6952	0.00130529	-1.51159	30	Deoxynucleoside triphosphate triphosphohydrolase SAMHD1	SAMHD1	72.2	20.9
16.9834	15.8247	15.3566	17.4352	17.2323	18.0293	0.0487787	-1.51068	10	Cytoplasmic tRNA 2-thiolation protein 2	CTU2	63.681	6.3
16.4719	15.065	16.3193	16.992	17.8028	17.5176	0.0423322	-1.48542	11	Thyroid adenoma-associated protein	THADA	219.6	4
24.0928	23.7199	23.3196	25.0106	25.4242	25.1469	0.00430524	-1.48309	158	Glutamine--fructose-6-phosphate aminotransferase [isomerizing] 2	GFPT2	76.93	58.1
20.9891	20.5926	21.043	22.6911	22.0331	22.2751	0.00364772	-1.4582	42	PDZ and LIM domain protein 7	PDLIM7	49.844	40.9
20.4415	20.1788	19.878	21.799	21.5071	21.5513	0.00146137	-1.45305	41	ATP synthase subunit alpha, mitochondrial	ATP5A1	59.75	25
15.3809	16.4327	16.1429	17.3816	17.9343	16.9917	0.025226	-1.45036	5	Glucocorticoid receptor	NR3C1	85.658	5.9
18.5787	18.6782	18.6123	20.2301	20.0263	19.9286	0.000104121	-1.43865	14	Long-chain-fatty-acid--CoA ligase 1	ACSL1	74.281	9
16.5876	16.6668	17.1594	17.9133	18.5107	18.2563	0.00464075	-1.42219	7	Tubulin gamma-1 chain;Tubulin gamma-2 chain;Tubulin gamma chain	TUBG1;TUBG2	51.169	19.5
16.5099	17.6106	17.4342	18.8106	18.7663	18.2079	0.0229289	-1.41005	10	Proteasome subunit alpha type;Proteasome subunit alpha type-2	PSMA2	25.898	32.1
18.1621	18.6869	18.7959	19.2397	20.3877	20.2125	0.0264268	-1.39838	31	Aspartyl/asparaginyl beta-hydroxylase	ASPH	85.862	18.6
19.1449	18.3161	18.6993	19.3865	20.1846	20.7755	0.0407561	-1.39539	23	Signal recognition particle receptor subunit alpha	SRPR	69.81	18.7
15.508	16.3102	15.8531	17.7915	17.1187	16.9347	0.0163168	-1.39116	4	Neurofilament light polypeptide	NEFL	61.516	7.4
18.9962	19.4314	19.5494	20.6875	21.2285	20.2196	0.0146246	-1.38619	21	Coatomer subunit alpha;Xenin;Proxenin	COPA	138.34	12.9
20.985	20.283	20.1504	21.4188	22.3644	21.7498	0.0224182	-1.37154	20	60S ribosomal protein L18a	RPL18A	16.714	38.3
19.1655	19.2178	19.6783	20.3918	20.9733	20.7524	0.00453193	-1.35198	37	Probable ubiquitin carboxyl-terminal hydrolase FAF-X	USP9X	292.28	9.8
19.8626	18.7451	19.6223	20.6793	21.071	20.5103	0.0237153	-1.34354	18	Inositol polyphosphate 5-phosphatase K	INPP5K	51.09	23.7
19.784	20.4794	20.0731	21.2408	21.3305	21.7887	0.00704061	-1.34116	21	Ribonuclease P protein subunit p30	RPP30	29.321	23.5
17.2342	18.4055	17.3183	18.9296	18.677	19.3695	0.0352206	-1.33936	14	Coatomer subunit gamma-2	COPG2	97.621	14.1
22.4098	21.7956	22.2445	23.9005	23.6099	22.9278	0.0176836	-1.32943	35	40S ribosomal protein S2	RPS2	31.324	34.8
17.168	17.5817	17.4049	19.2331	19.0041	17.901	0.0362174	-1.32784	8	26S proteasome non-ATPase regulatory subunit 11	PSMD11	47.463	14.2
16.9988	16.6271	16.8808	18.5206	18.0778	17.8422	0.00446425	-1.31129	11	Kinesin-like protein KIF2A	KIF2A	79.954	5.9
17.0568	17.3718	17.6525	18.0135	18.8962	19.0896	0.0249144	-1.30607	9	Pleckstrin homology domain-containing family A member 2	PLEKHA2	41.21	17.6
19.1597	18.401	19.1922	20.2504	20.4202	19.9645	0.0112309	-1.29408	10	40S ribosomal protein S9	RPS9	22.591	13.9
24.7437	24.027	24.1429	25.764	25.8932	25.0733	0.0196683	-1.27231	107	40S ribosomal protein S3	RPS3	26.688	72.8
21.2012	21.1666	21.6574	22.676	22.5507	22.573	0.00150838	-1.25818	77	Long-chain-fatty-acid--CoA ligase 3	ACSL3	80.419	32.5
21.9798	22.4384	22.261	23.4395	23.4493	23.5527	0.000820682	-1.25409	102	CAD protein;Glutamine-dependent carbamoyl-phosphate synthase;Aspartate carbamoyltransferase;Dihydroorotase	CAD	242.98	27.1
19.2695	20.3685	20.3386	20.8263	21.4105	21.4557	0.0403769	-1.23863	64	Coatomer subunit gamma-1	COPG1	97.717	29.6
20.9285	21.0273	20.5897	21.5821	22.2161	22.4119	0.0125292	-1.22158	17	40S ribosomal protein S26;Putative 40S ribosomal protein S26-like 1	RPS26;RPS26P11	13.015	31.3
18.9747	20.0829	19.6707	20.4565	21.1751	20.7471	0.0341308	-1.21683	20	Thymidine kinase;Thymidine kinase, cytosolic	TK1	28.594	29.2
22.6354	22.3416	22.3137	23.8602	23.9242	23.1039	0.0132586	-1.1992	87	Tubulin beta-6 chain	TUBB6	49.857	69.5
20.631	21.315	21.1252	22.166	22.0922	22.2594	0.00538825	-1.1488	60	DNA replication licensing factor MCM7	MCM7	81.307	37.3
18.9879	18.6323	19.4167	20.1702	20.1267	20.1839	0.00724387	-1.14795	19	Tyrosine-protein phosphatase non-receptor type 1;Tyrosine-protein phosphatase non-receptor type	PTPN1	49.966	17.2
18.8682	18.9089	19.1468	20.188	19.4373	20.7001	0.0395966	-1.13384	27	Lysophosphatidylcholine acyltransferase 2	LPCAT2	60.207	22.1
18.8754	19.7756	19.1881	20.5482	20.5674	20.111	0.02037	-1.12914	34	Transcription intermediary factor 1-beta	TRIM28	88.549	26.2
20.3084	20.6285	20.1499	21.3112	21.4257	21.7089	0.00367215	-1.11967	48	Ubiquitin carboxyl-terminal hydrolase 7;Ubiquitin carboxyl-terminal hydrolase	USP7	128.3	17.9
19.1186	20.2201	19.9501	21.2671	20.8399	20.5371	0.046699	-1.11843	27	Transferrin receptor protein 1;Transferrin receptor protein 1, serum form	TFRC	84.87	19.1
21.2323	21.691	21.9395	22.8323	22.6256	22.7406	0.00671063	-1.11187	94	tRNA (cytosine(34)-C(5))-methyltransferase	NSUN2	86.47	40
19.3629	19.9503	19.8631	21.0462	21.1113	20.3402	0.0227121	-1.10712	30	Aurora kinase A	AURKA	45.809	28
18.6075	19.3361	19.212	20.0965	20.4931	19.838	0.0208549	-1.09066	25	Sequestosome-1	SQSTM1	47.687	37
18.8984	18.948	18.9873	20.0359	20.3797	19.6654	0.0064811	-1.08243	31	DNA mismatch repair protein Msh6	MSH6	152.78	15.2
21.1561	20.456	21.1654	22.3089	21.896	21.7978	0.0189712	-1.07508	24	Heterogeneous nuclear ribonucleoprotein M	HNRNPM	77.515	17.8
20.7686	20.4156	20.7838	21.2595	21.9912	21.935	0.015327	-1.07258	32	40S ribosomal protein S8	RPS8	24.205	45.7
22.527	23.196	22.6309	24.1992	23.5563	23.7665	0.0198346	-1.05602	127	Leucine-rich repeat-containing protein 47	LRRC47	63.472	61.1
16.6379	16.1233	16.9165	17.3975	17.7887	17.6058	0.0158901	-1.0381	7	Proteasome subunit beta type-2	PSMB2	22.836	32.8
20.3112	20.4555	21.1539	21.8078	22.0203	21.2053	0.0437533	-1.03758	24	26S protease regulatory subunit 4	PSMC1	49.184	21.1
19.7187	19.6953	19.8691	20.4587	21.2017	20.7293	0.00983193	-1.0356	26	Nicotinamide N-methyltransferase	NNMT	29.574	41.3
19.0243	19.3774	18.6514	20.1621	20.2368	19.7557	0.0159249	-1.03381	17	Serine/threonine-protein kinase A-Raf	ARAF	67.925	13.8
19.4774	19.7553	19.7312	21.0926	20.6905	20.1924	0.0217859	-1.00385	21	Proteasome subunit alpha type-7;Proteasome subunit alpha type-7-like	PSMA7;PSMA8	27.887	38.3
20.3229	20.7652	20.7429	21.457	21.9012	21.4323	0.00925392	-0.986504	101	Cytoplasmic dynein 1 heavy chain 1	DYNC1H1	532.4	13.2
16.7093	17.1985	17.0719	17.6214	17.8277	18.468	0.0291104	-0.979097	14	WD repeat-containing protein 61;WD repeat-containing protein 61, N-terminally processed	WDR61	33.58	18
19.3011	19.3568	19.6441	20.3945	20.5696	20.2537	0.0022708	-0.971915	26	26S protease regulatory subunit 7	PSMC2	48.633	30.9
18.5583	18.7413	18.9803	19.5185	19.7852	19.8636	0.0039108	-0.962483	12	60S ribosomal protein L18	RPL18	14.529	18.5
18.8058	19.1509	18.6618	19.6446	20.0697	19.607	0.01224	-0.900968	10	60S ribosomal protein L6	RPL6	32.728	10.4
18.7509	19.0792	18.9975	19.5301	20.0535	19.9262	0.00859543	-0.894066	28	Serine/threonine-protein phosphatase 6 catalytic subunit;Serine/threonine-protein phosphatase 6 catalytic subunit, N-terminally processed	PPP6C	35.144	28.5
22.9985	23.0871	22.4645	23.9688	23.9136	23.3496	0.0322027	-0.893945	88	Keratin, type I cytoskeletal 18	KRT18	48.057	51.4
16.3173	17.0427	16.9591	17.6432	17.4557	17.8803	0.027018	-0.886723	8	NF-kappa-B essential modulator	IKBKG	47.256	13.1
22.8175	22.5707	22.2048	23.4638	23.2928	23.4248	0.00962544	-0.862809	59	Serine/threonine-protein phosphatase 2A 55 kDa regulatory subunit B alpha isoform	PPP2R2A	51.691	38
18.8588	19.0689	19.6103	20.022	20.0099	20.041	0.0195813	-0.84499	32	Schlafen family member 5	SLFN5	101.05	14.6
18.3447	18.3082	18.381	19.7781	18.8723	18.8902	0.0494231	-0.835584	7	LIM and senescent cell antigen-like-containing domain protein 1	LIMS1	37.251	18.2
21.392	20.5327	20.7107	21.7793	21.7428	21.5551	0.0397769	-0.813926	16	60S ribosomal protein L10a	RPL10A	24.831	20.7
20.7602	20.5667	20.4308	21.525	21.3243	21.321	0.00234535	-0.804185	25	40S ribosomal protein S3a	RPS3A	29.945	28
18.4514	18.7305	18.9393	19.7348	19.6305	19.1105	0.0305017	-0.784897	20	DNA replication licensing factor MCM4	MCM4	96.557	15.2
18.2558	18.0636	17.8421	18.9701	18.8057	18.64	0.00795061	-0.751466	6	Connective tissue growth factor	CTGF	38.091	15.2
17.1705	17.153	17.673	17.9625	18.2319	18.0289	0.0170765	-0.742282	13	Dihydroxyacetone phosphate acyltransferase	GNPAT	77.187	10.4
18.8266	19.0147	18.5144	19.4911	19.882	19.1537	0.0475273	-0.723682	5	Pyrroline-5-carboxylate reductase;Pyrroline-5-carboxylate reductase 3	PYCRL	14.341	24.8
18.9277	19.2966	19.7351	19.9991	19.8872	20.2193	0.0474268	-0.715356	33	26S protease regulatory subunit 6A	PSMC3	47.352	33.1
17.0857	16.9239	17.4373	17.4671	17.902	18.1271	0.0499367	-0.683138	7	Nuclear pore complex protein Nup88	NUP88	83.541	8.8
18.2488	18.3239	18.7359	19.0493	18.9712	19.2367	0.0190104	-0.649536	9	Acyl-coenzyme A thioesterase 9, mitochondrial	ACOT9	49.901	10.3
21.1596	21.0467	21.2058	21.9396	22.0447	21.3743	0.038415	-0.648844	35	Coatomer subunit beta	COPB1	102.49	18.9
24.8353	25.0618	25.1176	26.0028	25.5618	25.3666	0.0367224	-0.638824	524	Plectin	PLEC	531.78	39.6
20.8939	21.317	20.8843	21.6218	21.6984	21.6825	0.011706	-0.635816	39	Cancer-related nucleoside-triphosphatase	NTPCR	20.713	54.2
20.8065	21.1515	21.2203	21.8335	21.5046	21.485	0.032581	-0.548264	45	DNA damage-binding protein 1	DDB1	121.71	19.5
18.9886	18.8361	19.1508	19.443	19.4066	19.5137	0.00858031	-0.462594	12	Cytosolic acyl coenzyme A thioester hydrolase	ACOT7	41.796	13.9
21.5066	21.6856	21.5144	21.7868	22.1194	22.1755	0.0271654	-0.458389	56	Docking protein 1	DOK1	52.391	45.1
20.2181	20.3762	20.393	20.5608	20.8595	20.8755	0.0200762	-0.436169	40	Interleukin-1 receptor-associated kinase 1	IRAK1	76.059	24.6
21.1284	21.1187	21.0767	21.2754	21.7474	21.5685	0.0379997	-0.422523	45	Glutamine--fructose-6-phosphate aminotransferase [isomerizing] 1	GFPT1	78.806	28.8
22.7302	22.8894	22.9319	23.2325	23.0251	23.4197	0.0441748	-0.375276	56	40S ribosomal protein S5;40S ribosomal protein S5, N-terminally processed	RPS5	22.391	44.5
21.5213	21.5366	21.7062	21.2518	21.3988	21.1385	0.0275125	0.325032	38	Histone-arginine methyltransferase CARM1	CARM1	65.853	29.8
20.3229	20.3782	20.6518	19.929	20.0896	20.2259	0.0499665	0.369489	28	Oxygen-dependent coproporphyrinogen-III oxidase, mitochondrial	CPOX	50.151	17.2
20.8293	20.9738	20.7767	20.4819	20.4717	20.4117	0.0029914	0.404814	40	V-type proton ATPase subunit B, brain isoform	ATP6V1B2	56.5	28.4
17.8248	18.0674	17.9487	17.2588	17.631	17.6591	0.042667	0.430668	12	Mevalonate kinase	MVK	37.171	18.3
22.4249	22.3549	22.3942	21.869	21.8121	22.1848	0.0207398	0.43605	99	Programmed cell death 6-interacting protein	PDCD6IP	96.022	30.2
22.0983	22.093	22.3774	21.7367	21.6951	21.7812	0.0096522	0.451937	39	Deoxyuridine 5-triphosphate nucleotidohydrolase, mitochondrial	DUT	15.395	43.3
18.5848	18.7254	18.538	18.0522	17.9858	18.4016	0.0289268	0.469559	14	DnaJ homolog subfamily C member 2;DnaJ homolog subfamily C member 2, N-terminally processed	DNAJC2	71.996	14
18.0333	18.1227	17.9257	17.615	17.5443	17.4959	0.00203958	0.475478	8	Rho-associated protein kinase 1	ROCK1	158.17	4.4
22.1339	21.7569	21.787	21.5057	21.3068	21.4378	0.0239573	0.475832	39	Low molecular weight phosphotyrosine protein phosphatase	ACP1	18.042	59.5
19.806	19.8285	19.4668	19.1624	19.4104	19.0917	0.0343098	0.478889	11	Integrin-linked kinase-associated serine/threonine phosphatase 2C	ILKAP3;ILKAP	29.869	30.3
20.5404	20.7626	20.5409	20.4347	19.8925	19.9675	0.0492986	0.516389	34	Aspartate--tRNA ligase, cytoplasmic	DARS	57.136	24.4
22.3808	22.8522	22.8504	22.1698	22.253	22.0923	0.0330072	0.522759	119	Neuroblast differentiation-associated protein AHNAK	AHNAK	629.09	18.2
22.6901	22.8907	22.7873	22.1726	22.3147	22.283	0.00179688	0.532639	75	Protein transport protein Sec23A	SEC23A	86.16	36.9
28.7807	28.5399	28.532	27.955	28.1011	28.1977	0.00781948	0.532896	490	Annexin A2;Annexin;Putative annexin A2-like protein	ANXA2;ANXA2P2	38.604	80.5
25.9602	25.9191	25.5752	25.4245	25.2056	25.196	0.0192027	0.542782	101	Poly(rC)-binding protein 1	PCBP1	37.497	70.8
21.8977	22.1421	21.9315	21.4157	21.5478	21.3603	0.00437197	0.549193	57	Transportin-1	TNPO1	102.35	21.9
24.5926	24.3383	24.8384	24.1618	23.9231	24.0146	0.0254969	0.5566	135	Phenylalanine--tRNA ligase beta subunit	FARSB	66.115	46.3
18.9628	19.26	19.0738	18.5671	18.5915	18.4483	0.00443371	0.563238	18	Bifunctional 3-phosphoadenosine 5-phosphosulfate synthase 1;Sulfate adenylyltransferase;Adenylyl-sulfate kinase	PAPSS1	70.832	12.2
21.9847	22.0366	21.7659	21.2915	21.4766	21.3221	0.00495661	0.565653	74	Polypyrimidine tract-binding protein 1	PTBP1	62.463	31.5
19.1858	18.7608	18.6433	18.1213	18.2619	18.4972	0.0450728	0.569801	8	UPF0600 protein C5orf51	C5orf51	33.62	14.6
21.9884	21.7685	21.9497	21.5911	21.3363	21.0573	0.0270621	0.573964	43	Pachytene checkpoint protein 2 homolog	TRIP13	48.55	38.9
18.2188	18.6324	18.5274	18.1231	17.6478	17.8651	0.0349309	0.580863	13	Ataxin-2	ATXN2	98.004	8.1
21.314	21.5007	21.6681	20.9105	20.8334	20.979	0.00606906	0.586595	22	Actin-related protein 2/3 complex subunit 4	ARPC4;ARPC4-TTLL3	13.057	61.9
25.4146	25.3379	25.15	24.587	24.6861	24.8396	0.00517154	0.596642	186	Trifunctional purine biosynthetic protein adenosine-3;Phosphoribosylamine--glycine ligase;Phosphoribosylformylglycinamidine cyclo-ligase;Phosphoribosylglycinamide formyltransferase	GART	107.77	53.5
18.9544	18.8909	19.4677	18.5696	18.4398	18.5115	0.032767	0.597365	16	Nuclear-interacting partner of ALK	ZC3HC1	50.562	9.6
19.5013	19.7657	19.5022	19.0946	18.664	19.2136	0.0337123	0.599003	24	Ubiquitin carboxyl-terminal hydrolase 15	USP15	112.42	10.6
17.753	17.2836	17.3616	16.765	17.0852	16.7386	0.030078	0.603123	9	Regulator of chromosome condensation	RCC1	44.969	10.5
19.9751	20.1857	20.5225	19.4019	19.7026	19.7453	0.033747	0.61117	18	Myosin light chain kinase, smooth muscle;Myosin light chain kinase, smooth muscle, deglutamylated form	MYLK	210.71	8.3
24.1046	23.7899	23.7297	23.5266	23.218	23.0356	0.029063	0.614705	113	Elongation factor 1-gamma	EEF1G	50.118	59.3
21.8838	21.6216	21.5664	20.8916	21.1769	21.1107	0.00841743	0.630869	33	Actin-related protein 2/3 complex subunit 2	ARPC2	34.333	34
18.9353	18.5513	18.7619	18.2261	18.0676	18.0605	0.00691223	0.631463	5	THO complex subunit 3	THOC3	38.771	16
19.27	19.6352	19.7165	18.8519	18.6883	19.1455	0.0281293	0.645307	9	Translation initiation factor eIF-2B subunit alpha	EIF2B1	33.712	16.7
20.6409	20.1668	20.522	20.0083	19.7253	19.6529	0.0223799	0.647739	31	Mitogen-activated protein kinase kinase kinase kinase 4;Misshapen-like kinase 1;TRAF2 and NCK-interacting protein kinase	MAP4K4;MINK1;TNIK	132.16	8.9
17.7747	17.9242	18.006	17.5349	16.9418	17.2676	0.0239104	0.653562	8	Vinexin	SORBS3	75.34	3.7
21.7682	21.0988	21.6518	20.8446	21.005	20.6864	0.0430704	0.660959	27	Actin-related protein 2	ACTR2	44.76	31.2
22.7941	22.2293	22.5991	21.8528	22.0227	21.7572	0.0222365	0.663259	54	LanC-like protein 1	LANCL1	45.283	44.6
22.0313	22.6513	22.4336	21.6281	21.7713	21.6887	0.0221791	0.676083	85	Ubiquitin carboxyl-terminal hydrolase 24	USP24	294.36	15.8
17.8666	18.4414	18.6163	17.6684	17.7302	17.4814	0.046054	0.681403	11	L-aminoadipate-semialdehyde dehydrogenase-phosphopantetheinyl transferase	AASDHPPT	35.776	11.3
24.608	24.1687	24.2636	23.769	23.7895	23.4302	0.0181512	0.683827	44	Cysteine and glycine-rich protein 2	CSRP2	26.736	32.1
20.0366	19.9936	20.5692	19.5995	19.6236	19.31	0.030858	0.688744	25	Carbonyl reductase [NADPH] 3	CBR3	30.85	33.9
22.8607	22.8352	22.8466	22.2032	22.2423	21.9801	0.00100166	0.705661	88	Multifunctional protein ADE2;Phosphoribosylaminoimidazole-succinocarboxamide synthase;Phosphoribosylaminoimidazole carboxylase	PAICS	47.079	48.9
21.1687	21.2558	20.9093	20.2877	20.1321	20.7876	0.0337952	0.708803	26	Tripartite motif-containing protein 65	TRIM65	57.353	19.7
21.3801	21.4564	21.5545	20.9737	20.9201	20.3547	0.0250111	0.714167	45	Fascin	FSCN1	54.529	40.4
23.8777	24.2973	24.1275	23.3769	23.3851	23.3938	0.00421022	0.715577	256	Filamin-B	FLNB	278.16	38.4
20.9381	20.3193	20.7791	20.2426	19.8355	19.8081	0.0369434	0.716772	23	Growth factor receptor-bound protein 2	GRB2	25.206	38.7
20.5835	20.3346	20.4414	19.4677	19.6528	20.0859	0.0218521	0.717738	24	Arfaptin-2	ARFIP2	41.595	16.3
19.0239	18.625	18.8413	17.822	18.5578	17.9525	0.0474234	0.719299	10	Protein FAM98B	FAM98B	37.19	20.3
23.2736	22.9024	22.9681	22.6971	22.0979	22.1805	0.0301673	0.722852	54	Mitotic checkpoint protein BUB3	BUB3	31.703	36
21.6575	21.2499	21.5063	20.9138	20.9265	20.3945	0.026568	0.726311	32	Inorganic pyrophosphatase	PPA1	32.66	46.7
23.8846	23.6443	23.661	23.3024	22.6879	23.02	0.0199494	0.7265	74	Heterogeneous nuclear ribonucleoprotein K	HNRNPK	50.976	43.4
20.7229	21.0692	20.5898	20.319	19.9246	19.9577	0.0189239	0.726843	24	Kinesin-1 heavy chain	KIF5B	109.68	14.1
19.1594	18.5829	19.0514	18.177	18.4525	17.9743	0.0314275	0.729974	11	UDP-glucose 6-dehydrogenase	UGDH	55.023	18.2
26.8858	27.0299	26.7222	26.1735	26.1678	26.0643	0.0014755	0.744115	572	Filamin-A	FLNA	280.74	54.8
20.0368	19.5564	19.6053	18.9718	18.952	19.0364	0.00852058	0.746084	18	Four and a half LIM domains protein 1	FHL1	29.16	24.9
19.6238	19.8074	19.2886	18.4769	18.9022	19.0932	0.0342198	0.749165	21	Ubiquitin-like modifier-activating enzyme ATG7	ATG7	77.959	22.8
18.2485	18.1584	18.9203	17.6984	17.5965	17.7751	0.0376565	0.752409	13	Clustered mitochondria protein homolog	CLUH	140.49	5
21.568	21.5761	21.1131	21.0168	20.5559	20.421	0.0332217	0.754464	29	Isocitrate dehydrogenase [NADP] cytoplasmic	IDH1	46.659	26.8
21.3353	21.6032	21.4264	20.2514	20.6915	21.1431	0.0477219	0.759649	36	Bifunctional coenzyme A synthase;Phosphopantetheine adenylyltransferase;Dephospho-CoA kinase	COASY	62.328	28.7
18.3779	17.8847	17.6376	17.0363	17.3606	17.2194	0.0325081	0.761324	11	Cysteine protease ATG4B	ATG4B	44.294	16.3
22.7419	22.2436	22.4593	21.72	21.5829	21.8488	0.00947311	0.764357	61	ATP-dependent RNA helicase DDX1	DDX1	82.431	37.6
22.2486	21.5691	21.5386	20.7302	21.1897	21.1368	0.0486552	0.766546	39	Tyrosine-protein phosphatase non-receptor type 11	PTPN11	68.436	23.6
20.156	20.3178	20.3647	19.4377	19.333	19.754	0.00549895	0.771316	31	Ataxin-2-like protein	ATXN2L	113.37	8.2
19.6261	20.0876	19.3094	18.6728	18.8593	19.174	0.0454847	0.77234	18	Transforming growth factor beta-1-induced transcript 1 protein	TGFB1I1	49.814	20.8
19.1198	18.6727	19.4848	18.1239	18.4392	18.3941	0.0385228	0.773351	9	Mitochondrial peptide methionine sulfoxide reductase	MSRA	26.132	28.9
25.4574	25.058	25.0536	24.5424	24.4663	24.2368	0.00883624	0.774477	100	Glutathione reductase, mitochondrial	GSR	56.256	56.7
24.0897	23.405	23.4601	22.5972	23.0547	22.9767	0.041191	0.77541	83	Cysteine--tRNA ligase, cytoplasmic	CARS	84.277	36.5
20.0632	20.2588	19.5602	19.2958	18.9896	19.2404	0.0263228	0.785431	8	UPF0585 protein C16orf13	C16orf13	20.428	17.9
18.7618	19.4709	19.3677	18.3014	18.3043	18.6315	0.0331672	0.78775	10	Glycogen phosphorylase, brain form;Glycogen phosphorylase, muscle form	PYGB;PYGM	96.695	9.7
19.6222	19.0433	18.9608	18.263	18.597	18.3959	0.0262667	0.790144	8	Golgi resident protein GCP60	ACBD3	60.593	7.2
21.5195	21.6171	21.5925	20.5858	20.82	20.9471	0.00195691	0.792065	63	Protein transport protein Sec23B	SEC23B	86.478	29.5
23.136	22.9373	23.2931	22.2478	22.2629	22.4755	0.00329668	0.793386	95	Laminin subunit beta-3	LAMB3	129.57	32.5
20.7164	20.83	20.8452	19.9948	19.9999	19.9663	4.24125e-05	0.810211	30	Lipoma-preferred partner	LPP	65.746	20.3
21.4003	21.3233	21.271	20.1356	20.5252	20.8876	0.0208221	0.815428	29	Procollagen-lysine,2-oxoglutarate 5-dioxygenase 2	PLOD2	81.169	23
17.5823	17.2955	17.7897	16.841	16.6535	16.6745	0.00579964	0.832841	6	Isochorismatase domain-containing protein 2, mitochondrial	ISOC2	18.908	21.8
20.7041	20.7393	20.7323	20.1299	19.5336	19.9996	0.00988928	0.837538	26	Calcium/calmodulin-dependent protein kinase type II subunit delta	CAMK2D	56.298	20.9
23.9586	23.5379	24.0354	23.0956	23.0809	22.781	0.00984099	0.858114	52	40S ribosomal protein SA	RPSA	29.404	54.8
26.1765	26.343	26.1545	25.318	25.518	25.2489	0.000999785	0.863034	478	Fatty acid synthase;[Acyl-carrier-protein] S-acetyltransferase;[Acyl-carrier-protein] S-malonyltransferase;3-oxoacyl-[acyl-carrier-protein] synthase;3-oxoacyl-[acyl-carrier-protein] reductase;3-hydroxyacyl-[acyl-carrier-protein] dehydratase;Enoyl-[acyl-carrier-protein] reductase;Oleoyl-[acyl-carrier-protein] hydrolase	FASN	273.42	50.4
19.2991	18.7105	18.9844	18.126	18.319	17.924	0.0129108	0.874985	16	Diacylglycerol kinase alpha;Diacylglycerol kinase	DGKA	82.629	12.1
23.3669	23.4352	23.0563	22.3425	22.2162	22.6506	0.0070866	0.883052	74	ATP-citrate synthase	ACLY	120.84	28.4
28.992	28.5637	28.4458	28.0005	27.6596	27.671	0.0112597	0.890123	365	Peroxiredoxin-1	PRDX1	22.11	85.4
19.4389	19.5281	19.8504	19.0879	18.1563	18.8889	0.0445544	0.894769	15	Laminin subunit gamma-2	LAMC2	130.97	6.8
21.7052	21.3156	21.9022	20.5243	20.9217	20.7469	0.0117618	0.910034	28	Ubiquitin-conjugating enzyme E2 L3	UBE2L3	17.861	60.4
21.0029	20.2425	20.8543	19.862	20.0585	19.4302	0.0369783	0.91631	22	Ubiquitin-conjugating enzyme E2 variant 3	UEVLD	52.263	23.6
20.8785	21.4492	21.3816	20.0708	20.3489	20.501	0.0133616	0.929554	47	Mixed lineage kinase domain-like protein	MLKL	54.478	24.6
19.961	19.1245	19.8607	18.9811	18.5881	18.5536	0.0339729	0.941147	8	Trafficking protein particle complex subunit 1	TRAPPC1	16.831	24.8
19.4869	19.2795	19.2787	18.4683	17.9395	18.8028	0.0222676	0.944831	19	Ubiquitin-like modifier-activating enzyme 6	UBA6	117.97	10.1
21.2045	21.3232	21.3292	20.247	19.9236	20.8321	0.0240668	0.951394	27	Cysteine and histidine-rich domain-containing protein 1	CHORDC1	37.489	28.6
20.1835	20.1187	20.0226	19.3888	18.8914	19.1199	0.00297534	0.974859	13	Tyrosine-protein phosphatase non-receptor type 12	PTPN12	88.105	6
21.9201	21.6523	21.8974	20.4216	21.0745	21.0307	0.0125222	0.980977	22	Eukaryotic translation initiation factor 4E	EIF4E	25.097	34.1
22.737	22.2087	22.1468	21.5417	21.2557	21.3456	0.0087355	0.983177	37	Aspartyl aminopeptidase	DNPEP	54.502	38.3
25.2276	24.685	25.1248	24.1671	23.916	23.9842	0.00559829	0.990062	118	F-actin-capping protein subunit alpha-1	CAPZA1	32.922	64
18.85	19.0567	18.7225	18.1185	17.4106	18.1113	0.0172517	0.996316	13	UPF0692 protein C19orf54	C19orf54	37.778	11.4
18.8919	19.3433	19.8256	18.1528	18.7721	18.1115	0.0427821	1.00812	24	Tripeptidyl-peptidase 2	TPP2	138.35	12.9
19.6063	20.049	20.4064	19.093	18.7905	19.1466	0.0169845	1.01057	25	Copine-3	CPNE3	60.13	19.7
20.3298	20.325	20.5227	19.0139	19.0969	20.0031	0.0342638	1.02121	22	Hydroxymethylglutaryl-CoA lyase, mitochondrial	HMGCL	34.36	26.5
22.8447	22.9426	22.736	21.6172	21.6129	22.2266	0.00856875	1.02217	60	D-3-phosphoglycerate dehydrogenase	PHGDH	56.65	31.7
24.1264	23.7005	23.9562	23.2159	22.7348	22.7648	0.00677791	1.02258	76	Serpin B8	SERPINB8	42.766	39
22.6139	22.2836	22.085	20.8383	21.1497	21.9247	0.0459851	1.02326	30	Peroxisomal 2,4-dienoyl-CoA reductase	DECR2	29.484	51.8
20.8001	20.8861	20.7903	19.8978	19.5076	19.9841	0.00234683	1.02901	25	Xaa-Pro dipeptidase	PEPD	54.548	24.5
16.2506	16.2942	16.6903	14.9968	15.8799	15.2671	0.0254141	1.03044	3	Methyltransferase-like protein 2A;Methyltransferase-like protein 2B	METTL2A;METTL2B	36.113	12.5
19.795	19.5516	19.9549	18.4664	18.8771	18.8534	0.00430288	1.03484	14	Annexin A11	ANXA11	54.389	6.3
27.4187	27.6967	27.6473	26.4653	26.3687	26.8237	0.00313445	1.03497	44	SHC-transforming protein 1	SHC1	62.821	25.7
18.5262	18.2072	18.3267	17.3855	17.5089	17.0539	0.00324408	1.03727	13	Phosphatidylinositol-binding clathrin assembly protein	PICALM	70.754	10.1
18.2876	18.8072	18.9156	17.7856	17.3249	17.7812	0.0135677	1.03955	16	Sorting nexin-5	SNX5	46.816	11.9
22.69	22.1519	21.4313	21.0397	20.9176	21.1626	0.0473505	1.05112	20	Nuclear migration protein nudC	NUDC	38.242	24.5
23.8776	23.2839	23.2933	22.7838	22.0957	22.4054	0.0194398	1.05665	68	Prelamin-A/C;Lamin-A/C	LMNA	74.139	44.9
19.9594	19.6379	19.1594	18.642	18.1768	18.7418	0.0214204	1.06535	8	SET and MYND domain-containing protein 5	SMYD5	47.34	10.3
23.5728	22.6659	22.7205	22.1524	21.7133	21.8821	0.0287656	1.07046	28	Nucleoside diphosphate kinase;Nucleoside diphosphate kinase B	NME1-NME2;NME2;NME1	32.642	32.2
18.7635	18.4353	19.3801	17.8886	17.7131	17.7624	0.0190654	1.07159	3	SUMO-conjugating enzyme UBC9	UBE2I	18.007	31.6
23.8207	22.8736	23.6222	22.0409	22.7086	22.3352	0.0360957	1.0773	124	Exportin-T	XPOT	109.96	40.4
20.5637	20.3241	20.3203	19.2786	19.7444	18.9339	0.0120111	1.08371	24	Ataxin-10	ATXN10	53.488	24
18.6534	18.2027	18.9462	17.0314	18.1199	17.3504	0.0473455	1.10018	7	Peptidase M20 domain-containing protein 2	PM20D2	47.776	7.6
20.7988	21.2852	21.2861	20.0102	20.0289	20.0167	0.00243924	1.10475	17	Phosphatidylinositol transfer protein beta isoform	PITPNB	31.581	32.5
21.4163	20.9566	21.2874	19.9731	20.2104	20.0693	0.0017692	1.13583	36	Aminopeptidase B	RNPEP	68.168	22.1
21.426	21.059	20.6377	20.0505	19.989	19.6689	0.0113791	1.13811	24	Influenza virus NS1A-binding protein	IVNS1ABP	71.729	11.1
21.7221	22.0599	21.9705	20.6244	20.5282	21.1008	0.00461625	1.16637	46	6-phosphogluconolactonase	PGLS	27.547	55.4
18.9937	19.1591	19.4667	18.154	17.7534	18.2063	0.00421232	1.16861	12	Programmed cell death protein 4	PDCD4	51.735	14.5
24.6828	23.9782	24.1627	22.8512	23.2648	23.1977	0.00903607	1.17001	80	Tyrosine-protein kinase CSK	CSK	50.704	60.4
20.0653	19.2168	19.5074	18.564	18.3382	18.3769	0.0106084	1.17013	15	3(2),5-bisphosphate nucleotidase 1	BPNT1	33.392	18.8
23.8935	23.0799	23.3729	22.32	22.278	22.2231	0.00801351	1.17507	54	Tumor susceptibility gene 101 protein	TSG101	40.917	40.8
22.5139	21.9568	22.0239	21.061	20.7304	21.1734	0.0059167	1.17661	25	NEDD8-conjugating enzyme Ubc12	UBE2M	20.9	37.2
20.6656	20.2484	20.1768	19.2723	19.1493	19.1017	0.00177722	1.18918	21	Catenin alpha-1	CTNNA1	92.721	15.7
21.5302	21.5302	21.2468	20.3242	20.0531	20.3197	0.000762303	1.2034	19	Cysteine-rich protein 2	CRIP2	20.6	34.9
20.2689	20.613	20.0182	19.0023	19.0693	19.1804	0.0025064	1.21598	12	Paxillin	PXN	64.232	15.8
22.3632	22.2716	22.5981	20.7828	21.3721	21.2981	0.00383573	1.26	41	Crk-like protein	CRKL	33.777	51.2
21.3197	21.1938	21.3026	20.1534	19.8306	20.0462	0.000252864	1.26198	32	Sorting nexin-1	SNX1	59.069	25.1
22.1028	21.8204	21.499	20.4053	20.2572	20.8909	0.0075968	1.28958	9	Choline-phosphate cytidylyltransferase A;Choline-phosphate cytidylyltransferase B	PCYT1A;PCYT1B	22.779	31.3
26.5537	25.8807	25.647	24.8839	24.6452	24.6747	0.0101548	1.29254	117	Peptidyl-prolyl cis-trans isomerase A;Peptidyl-prolyl cis-trans isomerase A, N-terminally processed;Peptidyl-prolyl cis-trans isomerase	PPIA	18.012	58.8
23.7321	22.979	23.434	21.8954	22.424	21.9382	0.00944963	1.29585	103	Plastin-3	PLS3	69.334	49.3
22.2175	22.3498	21.8569	20.3381	21.0181	21.1323	0.0104215	1.31188	27	Cystathionine beta-synthase	CBS	60.586	30.7
25.9528	25.4601	25.3188	24.488	24.1156	24.1434	0.00421755	1.32826	94	Protein deglycase DJ-1	PARK7	19.891	77.2
23.1565	23.511	23.3633	21.9405	22.1151	21.9849	0.000323627	1.33012	23	Cystatin-B	CSTB	11.139	55.1
21.9835	21.5888	21.2155	20.3021	20.1613	20.3238	0.00422747	1.33356	19	Ribonucleoside-diphosphate reductase subunit M2 B	RRM2B	40.736	24.2
20.3489	20.2001	19.2522	18.5923	18.7436	18.4041	0.019279	1.35375	7	V-type proton ATPase subunit E 1	ATP6V1E1	26.145	10.2
21.3721	21.0585	20.8209	19.7823	19.908	19.4789	0.00263576	1.36078	13	StAR-related lipid transfer protein 7, mitochondrial	STARD7	43.113	7
24.3807	24.1578	24.1511	22.7472	22.972	22.8659	0.000162256	1.36817	97	Annexin A1;Annexin	ANXA1	38.714	61
21.1903	21.1876	21.688	19.7744	19.8731	20.2901	0.00388933	1.37613	44	Vacuolar protein sorting-associated protein 37B	VPS37B	31.307	41.1
21.2579	21.5135	21.5432	19.8793	20.1577	20.1307	0.000401088	1.38228	23	Cysteine and glycine-rich protein 1	CSRP1	20.567	54.4
20.2326	18.7516	19.0267	17.9701	18.2121	17.6811	0.0449946	1.38257	12	TIP41-like protein	TIPRL	31.444	19.1
17.3375	17.3226	17.8378	16.4692	16.0561	15.8046	0.00569121	1.38933	7	Protein kinase C delta type;Protein kinase C delta type regulatory subunit;Protein kinase C delta type catalytic subunit	PRKCD	77.504	5.6
20.46	20.3168	20.1222	18.9084	18.8334	18.9444	0.000168884	1.40432	20	Arfaptin-1	ARFIP1	41.738	20.4
20.7973	20.6037	20.8573	19.9163	19.0704	19.0491	0.00890038	1.40751	16	Nascent polypeptide-associated complex subunit alpha;Nascent polypeptide-associated complex subunit alpha, muscle-specific form	NACA	7.813	40.8
17.5567	17.7695	17.6772	16.0821	16.3118	16.3738	0.000197794	1.41189	5	Dedicator of cytokinesis protein 7	DOCK7	242.56	2.4
19.5286	19.66	19.9632	18.1845	18.6813	18.0191	0.00387825	1.4223	17	Isochorismatase domain-containing protein 1	ISOC1	20.239	29.8
17.7116	18.1066	18.0804	15.9324	16.3863	17.2501	0.0238775	1.44325	11	Signal transducer and activator of transcription 6	STAT6	94.134	4.3
16.076	16.1911	17.1292	15.1355	15.0268	14.8374	0.0131437	1.46555	8	Down syndrome critical region protein 3	DSCR3	27.958	11.6
16.8147	17.2561	17.9683	16.0232	15.3359	16.159	0.0233044	1.50694	5	WD repeat, SAM and U-box domain-containing protein 1	WDSUB1	52.817	10.5
17.1906	17.5115	17.2219	15.9252	15.9383	15.4866	0.00106958	1.52457	3	Copine-7	CPNE7	70.293	7.1
21.8952	22.0118	21.7465	20.1796	20.5216	20.366	0.000257948	1.52875	38	Diphosphomevalonate decarboxylase	MVD	43.404	43.8
21.739	20.7197	21.1936	19.7936	19.2273	19.9501	0.0131755	1.56043	18	Lysophospholipase-like protein 1	LYPLAL1	26.316	23.6
23.106	22.1602	22.4447	21.2743	21.0079	20.7408	0.00811451	1.56266	39	Glutathione S-transferase Mu 3	GSTM3	26.559	64
22.8014	22.6683	22.2982	21.0464	20.9644	21.0218	0.000491448	1.5784	56	Palladin	PALLD	150.56	13.2
23.9424	23.7634	23.1917	21.7787	21.8249	22.5431	0.00916026	1.58362	62	Carboxymethylenebutenolidase homolog	CMBL	28.048	45.3
20.6213	20.6858	20.8603	19.0848	19.049	19.273	9.07972e-05	1.58685	26	Epidermal growth factor receptor kinase substrate 8-like protein 2	EPS8L2	80.62	26.4
16.6748	17.3958	16.9002	15.2463	14.6802	16.2584	0.0349162	1.5953	8	Engulfment and cell motility protein 2	ELMO2	33.223	21.9
22.2455	21.3077	21.5841	20.4306	19.757	19.9931	0.00837731	1.65215	16	Ubiquitin-conjugating enzyme E2 N;Putative ubiquitin-conjugating enzyme E2 N-like	UBE2N;UBE2NL	17.138	36.8
25.177	25.2449	24.1407	22.9005	23.2627	23.3913	0.0124342	1.66936	54	Destrin	DSTN	18.506	70.9
20.2081	19.9962	19.9455	19.0756	17.6751	18.3573	0.0151404	1.68058	15	Hematological and neurological expressed 1-like protein	HN1L	12.23	39.1
18.297	17.8216	17.7664	16.1754	16.7129	15.9332	0.00409316	1.68783	3	CB1 cannabinoid receptor-interacting protein 1	CNRIP1	15.167	17.5
18.6384	18.0677	17.9413	15.676	17.501	16.3153	0.0406156	1.71837	7	E3 ubiquitin-protein ligase RNF135	RNF135	47.888	11.3
21.9428	20.8548	21.4691	19.8354	19.9815	19.2327	0.0111209	1.73901	21	Serpin B5	SERPINB5	42.1	36
19.8398	20.2868	20.6738	18.6457	18.5706	18.2522	0.00273802	1.77732	17	Inosine triphosphate pyrophosphatase	ITPA	21.445	30.9
22.6329	21.4047	21.9505	20.5771	20.0802	19.997	0.011174	1.77794	32	Caldesmon	CALD1	61.705	31.2
20.1186	19.8966	20.0299	18.0163	17.6579	18.7284	0.00424162	1.88078	14	Nitrilase homolog 1	NIT1	35.896	19.9
17.0523	17.248	18.2501	15.1548	16.1759	15.144	0.0159601	2.02525	3	Eukaryotic translation initiation factor 3 subunit B	EIF3B	18.077	29.4
20.0718	20.254	19.4502	18.1193	17.757	17.7383	0.00167357	2.05379	11	Endoplasmic reticulum resident protein 44	ERP44	46.971	9.6
17.6768	17.8353	17.4433	15.8336	14.8843	16.0753	0.00571848	2.05406	4	Sorting nexin-27	SNX27	50.879	9.4
18.7112	17.6267	17.7102	15.2566	17.0871	15.5181	0.0369137	2.06206	5	Probable ATP-dependent RNA helicase DDX41	DDX41	71.648	5.9
18.8646	17.5661	18.0874	15.8184	15.3977	16.9674	0.0247282	2.1115	4	Gamma-interferon-inducible protein 16	IFI16	88.255	4.1
22.0053	22.1632	22.0289	18.935	20.7724	19.7079	0.013409	2.26067	51	Plastin-2	LCP1	70.288	46.4
18.968	18.007	17.7445	16.2407	14.5489	16.4684	0.0248908	2.48715	4	Endophilin-B1	SH3GLB1	44.26	6.1
17.3673	18.2685	18.2452	16.1379	14.7534	15.2193	0.00676519	2.59017	7	tRNA (guanine(10)-N2)-methyltransferase homolog	TRMT11	26.453	23.9
17.1549	17.43	18.0545	15.0783	13.7623	15.5648	0.01026	2.74469	4	Glyoxylate reductase/hydroxypyruvate reductase	GRHPR	38.695	17.6
17.3819	18.0114	18.1256	13.904	14.3471	16.1898	0.014787	3.02599	15	RING finger protein 214	RNF214	77.667	10.7
18.58	18.3028	18.0102	14.717	15.4558	15.336	0.000375201	3.12809	6	Protein S100-A16	S100A16	11.801	37.9
22.2928	22.2209	23.7422	19.4013	19.4104	19.9163	0.00373968	3.17598	24	Histone H2A type 1-C;Histone H2A type 3;Histone H2A type 1-B/E;Histone H2A type 1-J;Histone H2A type 1-H;Histone H2A.J;Histone H2A type 1-D;Histone H2A type 1;Histone H2A;Histone H2AX	HIST1H2AC;HIST3H2A;HIST1H2AB;HIST1H2AJ;HIST1H2AH;H2AFJ;HIST1H2AD;HIST1H2AG;H2AFX	14.105	57.7
19.1594	19.7729	19.492	16.5118	14.4274	16.4819	0.00674853	3.6677	5	Protein phosphatase 1F	PPM1F	31.263	13.6
20.9537	20.7359	21.2973	19	14.8335	16.6097	0.026476	4.18123	35	Filamin-C	FLNC	291.02	15.8
22.1644	21.7387	20.7283	15.1212	15.5925	19.56	0.0312499	4.78589	12	26S proteasome non-ATPase regulatory subunit 9	PSMD9	16.913	30.7
23.2007	23.3758	23.2357	15.663	16.9735	15.4999	0.000104009	7.22527	56	Actin-like protein 8	ACTL8	41.36	53.8
