# Supplementary material for: Phosphorylation of GAPVD1 Is Regulated by the PER Complex and Linked to GAPVD1 Degradation
Source: Int J Mol Sci. 2021 Apr 6;22(7):3787. doi: 10.3390/ijms22073787 (PMC8038846; doi:10.3390/ijms22073787)
Supplement: Supplementary file 1 [file ijms-22-03787-s001.zip › Table S2 MS PER2-GFP GO analysis.xlsx]

## Sheet: GO genes
Category	Term	Count	%	PValue	Genes	List Total	Pop Hits	Pop Total	Fold Enrichment	Bonferroni	Benjamini	FDR
GOTERM_CC_DIRECT	GO:0016020~membrane	46	0.195562	1.30177e-10	COPA, SLC27A1, USP9X, DNAJC10, STRN, MLH1, CAD, MYCBP2, HMMR, HNRNPM, LGALS3BP, AP2B1, MCM7, ACSL1, DNAJB11, INPP5K, P4HA1, COPB1, PRPF8, LRRC59, DNAJA1, GNPAT, ASPH, LOXL2, DYNC1H1, ACSL3, GOLGA3, DHCR24, KIF2A, DNAJA2, PLD1, PFKL, NTPCR, PFKP, MOGS, MCM4, LPCAT4, PNPLA6, MGAT2, GAPVD1, TFRC, AP2A1, SNRNP200, ATP5A1, PLEKHA2, SLC27A4	138	2200	18224	2.76121	2.95502e-08	2.95502e-08	1.66543e-07
GOTERM_CC_DIRECT	GO:0005829~cytosol	58	0.246578	1.40412e-10	COPA, SRP14, BTRC, CEP78, AURKA, CAD, AP2B1, ACOT7, MCM7, CTGF, COPB1, CTU2, DYNC1H1, GOLGA3, KIF2A, DHCR24, IRAK1, PFKL, NUP88, PFKP, PFKM, DOK1, COPG2, GAPVD1, COPG1, SRP9, PPP2R2A, USP7, PPP6C, PYCRL, LIMS1, USP9X, TK1, HMMR, NPAS2, INPP5K, SQSTM1, DNAJA1, CDA, HSPA4, USP34, NEFL, FBXW11, DNAJA3, PLEC, AP2M1, DNAJA2, RAF1, CSNK1D, CSNK1E, AP2A1, GFPT1, GFPT2, IKBKG, ARAF, PTPN1, RANBP10, NNMT	138	3315	18224	2.31052	3.18735e-08	1.59368e-08	1.79637e-07
GOTERM_BP_DIRECT	GO:0032922~circadian regulation of gene expression	9	0.0382621	1.24834e-08	NPAS2, CRY2, CSNK1D, CSNK1E, GFPT1, PER2, PER1, ARNTL, CRY1	131	57	16792	20.2395	1.07481e-05	1.07481e-05	1.9347e-05
GOTERM_BP_DIRECT	GO:0042752~regulation of circadian rhythm	8	0.0340107	9.28671e-08	CRY2, CSNK1D, CSNK1E, BTRC, PER2, PER1, CRY1, CCAR2	131	49	16792	20.9279	7.99554e-05	3.99785e-05	0.000143927
GOTERM_BP_DIRECT	GO:0006002~fructose 6-phosphate metabolic process	5	0.0212567	2.34386e-07	PFKL, GFPT1, GFPT2, PFKP, PFKM	131	8	16792	80.1145	0.000201786	6.72665e-05	0.000363255
GOTERM_BP_DIRECT	GO:2000323~negative regulation of glucocorticoid receptor signaling pathway	4	0.0170054	8.91524e-06	CRY2, PER1, ARNTL, CRY1	131	6	16792	85.4555	0.00764667	0.00191717	0.0138161
GOTERM_BP_DIRECT	GO:0000086~G2/M transition of mitotic cell cycle	9	0.0382621	1.12583e-05	CSNK1D, CSNK1E, BTRC, CEP78, AURKA, DYNC1H1, FBXW11, HMMR, PPP2R2A	131	137	16792	8.42079	0.00964662	0.00193681	0.0174469
GOTERM_BP_DIRECT	GO:0016055~Wnt signaling pathway	10	0.0425134	1.50292e-05	CSNK1D, WDR61, CSNK1E, BTRC, DDB1, STRN, MCC, USP34, FBXW11, CCAR2	131	187	16792	6.85472	0.0128569	0.00215439	0.02329
GOTERM_BP_DIRECT	GO:0035338~long-chain fatty-acyl-CoA biosynthetic process	6	0.025508	1.74036e-05	ACOT9, ACOT7, ACSL1, ACOT8, HSD17B12, ACSL3	131	42	16792	18.3119	0.0148729	0.00213837	0.026969
GOTERM_CC_DIRECT	GO:0030126~COPI vesicle coat	4	0.0170054	0.000142382	COPA, COPG2, COPG1, COPB1	138	14	18224	37.7308	0.0318063	0.0107165	0.182005
GOTERM_CC_DIRECT	GO:0055087~Ski complex	3	0.012754	0.000167481	WDR61, SKIV2L, TTC37	138	3	18224	132.058	0.0373077	0.00946034	0.214057
GOTERM_CC_DIRECT	GO:0005783~endoplasmic reticulum	17	0.0722728	0.000494529	SLC27A1, DNAJC10, MOGS, LPCAT2, LPCAT4, PNPLA6, P4HA2, INPP5K, DNAJB11, SQSTM1, P4HA1, LRRC59, ASPH, PTPN1, ACSL3, SLC27A4, DHCR24	138	828	18224	2.71134	0.106211	0.0222069	0.630836
GOTERM_BP_DIRECT	GO:0016032~viral process	10	0.0425134	0.000535198	USP7, MSH6, KRT18, ACOT8, NUP88, RAE1, COPB1, BTRC, DDB1, RNGTT	131	299	16792	4.28706	0.369302	0.0559877	0.826249
GOTERM_BP_DIRECT	GO:0001676~long-chain fatty acid metabolic process	4	0.0170054	0.000544522	SLC27A1, ACSL1, ACSL3, SLC27A4	131	21	16792	24.4158	0.374348	0.0507725	0.840588
GOTERM_CC_DIRECT	GO:0005789~endoplasmic reticulum membrane	17	0.0722728	0.000762212	COPA, PLD1, SPTLC2, HSD17B12, MOGS, LPCAT2, LPCAT4, PNPLA6, COPG2, ACSL1, COPG1, COPB1, LRRC59, ASPH, ACSL3, SLC27A4, DHCR24	138	862	18224	2.60439	0.158937	0.0284359	0.970769
GOTERM_CC_DIRECT	GO:0048471~perinuclear region of cytoplasm	14	0.0595187	0.000824105	PLD1, LIMS1, AURKA, DOK1, KRT18, TFRC, INPP5K, CSNK1D, CTGF, PER2, DNAJA1, OBSL1, CTSB, ACSL3	138	621	18224	2.97715	0.17068	0.0263813	1.04921
GOTERM_BP_DIRECT	GO:0006891~intra-Golgi vesicle-mediated transport	4	0.0170054	0.00115762	COPA, COPG2, COPB1, GOLGA3	131	27	16792	18.9901	0.631123	0.0949175	1.77913
GOTERM_BP_DIRECT	GO:0044539~long-chain fatty acid import	3	0.012754	0.00121765	ACSL1, ACSL3, SLC27A4	131	7	16792	54.9357	0.649724	0.0909606	1.87057
GOTERM_BP_DIRECT	GO:0042753~positive regulation of circadian rhythm	3	0.012754	0.00161531	BTRC, ARNTL, FBXW11	131	8	16792	48.0687	0.751398	0.109518	2.47433
GOTERM_BP_DIRECT	GO:0045892~negative regulation of transcription, DNA-templated	12	0.0510161	0.00172705	LIMS1, CRY2, INPP5K, BTRC, TRIM28, PER2, PER1, ARNTL, LOXL2, CRY1, FBXW11, CCAR2	131	499	16792	3.08256	0.774238	0.108173	2.64336
GOTERM_CC_DIRECT	GO:0031012~extracellular matrix	9	0.0382621	0.00180698	PLAT, HNRNPM, LGALS3BP, PFKP, ATP5A1, LOXL2, DYNC1H1, PLEC, FN1	138	296	18224	4.01528	0.336718	0.0500248	2.28729
GOTERM_CC_DIRECT	GO:0005634~nucleus	58	0.246578	0.00194926	SRP14, PDLIM7, BTRC, MLH1, SLFN5, AURKA, CAD, RNGTT, PDCD2, CRY2, MCM7, P4HA2, DNAJB11, GRWD1, RAE1, USP11, CRY1, ACAD9, LOXL2, CCAR2, GOLGA3, KIF2A, DHCR24, IRAK1, DDB1, TTC37, PFKP, ARNTL, MCM4, DOK1, DHRS2, SNRNP200, MCC, USP7, SKIV2L, NR3C1, ZNF618, MYCBP2, NPAS2, TROVE2, INPP5K, PRPF8, DNAJA1, PER2, PER1, NSUN2, FBXW11, DNAJA3, TRIM28, SAMHD1, RAF1, CSNK1D, WDR61, CSNK1E, IKBKG, ACAD11, PLEK…	138	5415	18224	1.41447	0.357838	0.0480214	2.46533
GOTERM_BP_DIRECT	GO:0042754~negative regulation of circadian rhythm	3	0.012754	0.0020663	CRY2, PER2, CRY1	131	9	16792	42.7277	0.831518	0.119451	3.15487
GOTERM_BP_DIRECT	GO:0001837~epithelial to mesenchymal transition	4	0.0170054	0.00227665	FAM83D, LIMS1, TRIM28, LOXL2	131	34	16792	15.0804	0.859483	0.122632	3.47075
GOTERM_BP_DIRECT	GO:0006654~phosphatidic acid biosynthetic process	4	0.0170054	0.00247611	SLC27A1, PLD1, GNPAT, LPCAT4	131	35	16792	14.6495	0.881705	0.124894	3.7694
GOTERM_BP_DIRECT	GO:0007623~circadian rhythm	5	0.0212567	0.00272713	NPAS2, CRY2, PER2, PER1, ARNTL	131	75	16792	8.54555	0.904752	0.129171	4.14402
GOTERM_BP_DIRECT	GO:0043066~negative regulation of apoptotic process	11	0.0467647	0.00285137	IRAK1, DHRS2, KRT18, SQSTM1, DDB1, ARAF, DNAJA1, RAF1, AURKA, DNAJA3, DHCR24	131	455	16792	3.09893	0.91444	0.127668	4.32893
GOTERM_CC_DIRECT	GO:0036020~endolysosome membrane	3	0.012754	0.00352446	AP2B1, AP2A1, AP2M1	138	12	18224	33.0145	0.551329	0.077019	4.4165
GOTERM_BP_DIRECT	GO:0007018~microtubule-based movement	5	0.0212567	0.00360256	AP2B1, AP2A1, DYNC1H1, AP2M1, KIF2A	131	81	16792	7.91254	0.955283	0.150874	5.43985
GOTERM_BP_DIRECT	GO:0006890~retrograde vesicle-mediated transport, Golgi to ER	5	0.0212567	0.00376495	COPA, COPG2, COPG1, COPB1, KIF2A	131	82	16792	7.81605	0.961138	0.149888	5.67841
GOTERM_CC_DIRECT	GO:0030122~AP-2 adaptor complex	3	0.012754	0.00414482	AP2B1, AP2A1, AP2M1	138	13	18224	30.4749	0.610476	0.0821413	5.175
