# Supplementary material for: Phosphorylation of GAPVD1 Is Regulated by the PER Complex and Linked to GAPVD1 Degradation
Source: Int J Mol Sci. 2021 Apr 6;22(7):3787. doi: 10.3390/ijms22073787 (PMC8038846; doi:10.3390/ijms22073787)
Supplement: Supplementary file 1 [file ijms-22-03787-s001.zip › Table S3 GAPVD1 P-sites.xlsx]

## Sheet: P-Positions
Site number	Peptide sequence
P-site 1	AVETPPLSSVNLLEGLSR
P-site 2	SSSLEMTPYNTPQLSPATTPANK
P-site 3	TLRFSLCSDNLEGISEGPSNR
P-site 4	EVSSRPSTPGLSVVSGISATSEDIPNK
P-site 5	SRSSDIVSSVR
P-site 6	ELPPAAAIGATSLVAAPHSSSSSPSK
P-site 7	DEALQNISADDLPDSASQAAHPQDSAFSYR
